# Supplementary material for: Comprehensive Analysis of DNA 5-Methylcytosine and N6-Adenine Methylation by Nanopore Sequencing in Hepatocellular Carcinoma
Source: Front Cell Dev Biol. 2022 Mar 7;10:827391. doi: 10.3389/fcell.2022.827391 (PMC8937020; doi:10.3389/fcell.2022.827391)
Supplement: Supplementary file 2 [file Table1.XLSX]

## Sheet: 2373 unstable methylation genes
EnsemblID	GeneSymbol	Transcriptome
ENSG00000155093	PTPRN2
ENSG00000174469	CNTNAP2
ENSG00000130226	DPP6
ENSG00000242384	TBC1D3H	low
ENSG00000183117	CSMD1	high
ENSG00000185008	ROBO2	low
ENSG00000162849	KIF26B	low
ENSG00000179242	CDH4
ENSG00000108684	ASIC2
ENSG00000146555	SDK1	low
ENSG00000133401	PDZD2	low
ENSG00000185565	LSAMP	low
ENSG00000164796	CSMD3	low
ENSG00000234972	TBC1D3C
ENSG00000161583	TBC1D3G
ENSG00000185736	ADARB2	low
ENSG00000175497	DPP10
ENSG00000112541	PDE10A	low
ENSG00000170579	DLGAP1	low
ENSG00000198626	RYR2	low
ENSG00000182901	RGS7	low
ENSG00000260411	RP11-420N3.2
ENSG00000186094	AGBL4	low
ENSG00000151952	TMEM132D
ENSG00000185053	SGCZ
ENSG00000219438	FAM19A5	low
ENSG00000071242	RPS6KA2	low
ENSG00000145526	CDH18
ENSG00000140945	CDH13	high
ENSG00000171587	DSCAM	low
ENSG00000183715	OPCML
ENSG00000171735	CAMTA1	high
ENSG00000078328	RBFOX1
ENSG00000196090	PTPRT	low
ENSG00000253350	RP11-127H5.1
ENSG00000189337	KAZN	low
ENSG00000154162	CDH12
ENSG00000196482	ESRRG	low
ENSG00000170624	SGCD
ENSG00000187172	BAGE2
ENSG00000184156	KCNQ3	high
ENSG00000112137	PHACTR1	low
ENSG00000179603	GRM8	low
ENSG00000157445	CACNA2D3
ENSG00000176571	CNBD1
ENSG00000188107	EYS	low
ENSG00000157168	NRG1	low
ENSG00000173406	DAB1	low
ENSG00000185274	WBSCR17	low
ENSG00000183166	CALN1	low
ENSG00000183929	DUSP5P1	high
ENSG00000184305	CCSER1	low
ENSG00000185737	NRG3	low
ENSG00000145934	TENM2	low
ENSG00000187323	DCC
ENSG00000185774	KCNIP4	low
ENSG00000185046	ANKS1B	low
ENSG00000169855	ROBO1
ENSG00000168702	LRP1B	low
ENSG00000187391	MAGI2
ENSG00000149256	TENM4	low
ENSG00000048740	CELF2	low
ENSG00000169436	COL22A1
ENSG00000185345	PARK2
ENSG00000152208	GRID2
ENSG00000198597	ZNF536
ENSG00000184347	SLIT3	low
ENSG00000221866	PLXNA4	low
ENSG00000187672	ERC2	high
ENSG00000151067	CACNA1C	low
ENSG00000172264	MACROD2
ENSG00000198010	DLGAP2	low
ENSG00000132932	ATP8A2	low
ENSG00000159216	RUNX1	low
ENSG00000021645	NRXN3	low
ENSG00000112530	PACRG	low
ENSG00000113448	PDE4D	low
ENSG00000069188	SDK2	low
ENSG00000175161	CADM2	low
ENSG00000048052	HDAC9	low
ENSG00000075213	SEMA3A
ENSG00000187416	LHFPL3
ENSG00000234352	hsa-mir-490
ENSG00000150672	DLG2	low
ENSG00000180287	PLD5
ENSG00000215912	TTC34	high
ENSG00000148219	ASTN2
ENSG00000196277	GRM7
ENSG00000185630	PBX1	low
ENSG00000158321	AUTS2
ENSG00000150275	PCDH15	high
ENSG00000178568	ERBB4	low
ENSG00000169946	ZFPM2	low
ENSG00000271955	RP11-444A22.1
ENSG00000116147	TNR	low
ENSG00000181355	OFCC1
ENSG00000165078	CPA6
ENSG00000157680	DGKI
ENSG00000029534	ANK1	high
ENSG00000249484	AC091969.1
ENSG00000108018	SORCS1	low
ENSG00000238755	RP11-23D24.2	low
ENSG00000257060	RP11-266O8.1
ENSG00000171044	XKR6	low
ENSG00000170921	TANC2	low
ENSG00000058453	CROCC
ENSG00000163618	CADPS	low
ENSG00000172260	NEGR1	low
ENSG00000183780	SLC35F3
ENSG00000241956	CTC-340A15.2
ENSG00000253773	KB-1047C11.2	high
ENSG00000184005	ST6GALNAC3	low
ENSG00000133019	CHRM3	high
ENSG00000165973	NELL1
ENSG00000165084	C8orf34
ENSG00000155816	FMN2
ENSG00000144619	CNTN4
ENSG00000185532	PRKG1	low
ENSG00000167281	RBFOX3	high
ENSG00000272168	CASC15	low
ENSG00000183230	CTNNA3	low
ENSG00000166157	TPTE
ENSG00000176769	TCERG1L	low
ENSG00000120549	KIAA1217	low
ENSG00000176406	RIMS2	high
ENSG00000151474	FRMD4A	low
ENSG00000253301	RP11-513O17.2
ENSG00000101333	PLCB4
ENSG00000154928	EPHB1	low
ENSG00000181234	TMEM132C	low
ENSG00000196353	CPNE4
ENSG00000147485	PXDNL
ENSG00000131018	SYNE1	low
ENSG00000066032	CTNNA2	high
ENSG00000153930	ANKFN1	low
ENSG00000204442	FAM155A	high
ENSG00000179399	GPC5	low
ENSG00000228340	RP5-1043L13.1
ENSG00000215142	RP11-292B8.1	low
ENSG00000154678	PDE1C	low
ENSG00000187955	COL14A1
ENSG00000253554	RP11-32K4.1
ENSG00000169760	NLGN1	low
ENSG00000198216	CACNA1E
ENSG00000106571	GLI3	low
ENSG00000261115	TMEM178B	high
ENSG00000075884	ARHGAP15	low
ENSG00000182674	KCNB2
ENSG00000144451	SPAG16
ENSG00000174093	RP11-1407O15.2	low
ENSG00000156687	UNC5D
ENSG00000146592	CREB5
ENSG00000172987	HPSE2
ENSG00000204956	PCDHGA1	high
ENSG00000046889	PREX2	low
ENSG00000154975	CA10
ENSG00000144642	RBMS3	low
ENSG00000154358	OBSCN	low
ENSG00000154654	NCAM2	low
ENSG00000147481	SNTG1
ENSG00000163630	SYNPR
ENSG00000173482	PTPRM
ENSG00000152128	TMEM163	low
ENSG00000204740	MALRD1
ENSG00000182732	RGS6
ENSG00000253288	RP11-238K6.1
ENSG00000115762	PLEKHB2	low
ENSG00000230448	LINC00276
ENSG00000196511	TPK1
ENSG00000166748	AGBL1
ENSG00000185760	KCNQ5	low
ENSG00000172554	SNTG2
ENSG00000249917	LINC00536
ENSG00000218336	TENM3	low
ENSG00000233005	AC067959.1	low
ENSG00000150471	LPHN3
ENSG00000175170	FAM182B
ENSG00000035862	TIMP2
ENSG00000163947	ARHGEF3
ENSG00000080224	EPHA6	low
ENSG00000183580	FBXL7	high
ENSG00000081853	PCDHGA2
ENSG00000261259	RP11-19N8.2
ENSG00000179869	ABCA13	low
ENSG00000203386	AC009499.1
ENSG00000104490	NCALD
ENSG00000237838	AC133680.1
ENSG00000182050	MGAT4C
ENSG00000153956	CACNA2D1	low
ENSG00000083067	TRPM3	low
ENSG00000156395	SORCS3
ENSG00000064655	EYA2	low
ENSG00000147408	CSGALNACT1
ENSG00000197959	DNM3
ENSG00000196569	LAMA2	low
ENSG00000147724	FAM135B	low
ENSG00000151789	ZNF385D
ENSG00000156475	PPP2R2B
ENSG00000254101	RP11-30J20.1	high
ENSG00000153707	PTPRD
ENSG00000179915	NRXN1	low
ENSG00000242808	SOX2-OT	low
ENSG00000206052	DOK6	low
ENSG00000243566	UPK3B
ENSG00000185942	NKAIN3
ENSG00000135298	BAI3	low
ENSG00000233723	LINC01122
ENSG00000144278	GALNT13	high
ENSG00000254245	PCDHGA3
ENSG00000038945	MSR1
ENSG00000154874	CCDC144B	low
ENSG00000187957	DNER	high
ENSG00000085276	MECOM
ENSG00000178104	PDE4DIP
ENSG00000186976	EFCAB6	low
ENSG00000185352	HS6ST3
ENSG00000051596	THOC3
ENSG00000154898	CCDC144CP	low
ENSG00000262576	PCDHGA4	low
ENSG00000254221	PCDHGB1
ENSG00000253910	PCDHGB2	low
ENSG00000253485	PCDHGA5	low
ENSG00000104447	TRPS1
ENSG00000230021	RP5-857K21.4
ENSG00000251629	RP11-774D14.1	high
ENSG00000251574	RP11-6N13.1	high
ENSG00000134516	DOCK2	low
ENSG00000106536	POU6F2	low
ENSG00000262209	PCDHGB3	low
ENSG00000253953	PCDHGB4	low
ENSG00000253767	PCDHGA8	low
ENSG00000253731	PCDHGA6	low
ENSG00000253537	PCDHGA7	low
ENSG00000198838	RYR3	low
ENSG00000227110	LMCD1-AS1	low
ENSG00000134775	FHOD3	low
ENSG00000042832	TG
ENSG00000148948	LRRC4C	low
ENSG00000088538	DOCK3
ENSG00000182168	UNC5C	low
ENSG00000102466	FGF14
ENSG00000261934	PCDHGA9	low
ENSG00000253846	PCDHGA10	low
ENSG00000253305	PCDHGB6	low
ENSG00000224184	AC096559.1
ENSG00000152377	SPOCK1
ENSG00000253880	RP11-124B13.1
ENSG00000115252	PDE1A	low
ENSG00000139364	TMEM132B	high
ENSG00000229140	CCDC26	low
ENSG00000144229	THSD7B	high
ENSG00000158258	CLSTN2	low
ENSG00000122778	KIAA1549	low
ENSG00000176204	LRRTM4	low
ENSG00000146143	PRIM2	high
ENSG00000113100	CDH9
ENSG00000138759	FRAS1	low
ENSG00000166206	GABRB3	low
ENSG00000144407	PTH2R	low
ENSG00000254122	PCDHGB7	low
ENSG00000267118	CTB-91J4.1
ENSG00000152092	ASTN1
ENSG00000264515	CTC-525D6.1
ENSG00000182348	ZNF804B
ENSG00000121440	PDZRN3	low
ENSG00000163288	GABRB1
ENSG00000231918	AC007682.1
ENSG00000157554	ERG
ENSG00000144645	OSBPL10	low
ENSG00000143429	AC027612.6
ENSG00000134278	SPIRE1	low
ENSG00000245832	RP11-179A16.1
ENSG00000231200	AC068490.2
ENSG00000157827	FMNL2	low
ENSG00000189056	RELN	low
ENSG00000223786	RP11-554D15.1
ENSG00000204970	PCDHA1	low
ENSG00000149571	KIRREL3	low
ENSG00000138639	ARHGAP24
ENSG00000227517	AC003051.1	high
ENSG00000250546	RP11-8L2.1
ENSG00000206579	XKR4	low
ENSG00000175471	MCTP1	low
ENSG00000148513	ANKRD30A
ENSG00000204969	PCDHA2	high
ENSG00000134871	COL4A2	high
ENSG00000250588	IQCJ-SCHIP1
ENSG00000253693	CTC-535M15.2
ENSG00000184226	PCDH9	low
ENSG00000173068	BNC2
ENSG00000143786	CNIH3	high
ENSG00000154330	PGM5
ENSG00000169918	OTUD7A
ENSG00000109339	MAPK10	low
ENSG00000143603	KCNN3	high
ENSG00000156299	TIAM1	low
ENSG00000112038	OPRM1
ENSG00000184588	PDE4B	low
ENSG00000134369	NAV1	low
ENSG00000248309	MEF2C-AS1	low
ENSG00000249797	CTD-3179P9.1
ENSG00000169862	CTNND2
ENSG00000249781	CTD-2143L24.1
ENSG00000127124	HIVEP3	low
ENSG00000189283	FHIT
ENSG00000157890	MEGF11	low
ENSG00000249306	RP11-267A15.1
ENSG00000170959	DCDC1	low
ENSG00000089169	RPH3A
ENSG00000164318	EGFLAM
ENSG00000164830	OXR1
ENSG00000077092	RARB	low
ENSG00000164756	SLC30A8
ENSG00000174473	GALNTL6	low
ENSG00000232637	WI2-3658N16.1	low
ENSG00000230572	AC027612.3
ENSG00000164588	HCN1	low
ENSG00000234423	AC019118.2	low
ENSG00000137672	TRPC6	high
ENSG00000182601	HS3ST4
ENSG00000147655	RSPO2
ENSG00000184672	RALYL	low
ENSG00000128805	ARHGAP22
ENSG00000259475	RP11-654A16.3
ENSG00000165061	ZMAT4
ENSG00000196565	HBG2
ENSG00000228956	AC144521.1
ENSG00000253658	RP11-600K15.1
ENSG00000113396	SLC27A6
ENSG00000162814	SPATA17	high
ENSG00000141293	SKAP1	low
ENSG00000185052	SLC24A3	low
ENSG00000171189	GRIK1	low
ENSG00000107242	PIP5K1B	low
ENSG00000174482	LINGO2	low
ENSG00000060709	RIMBP2
ENSG00000112232	KHDRBS2
ENSG00000127249	ATP13A4	low
ENSG00000237975	FLG-AS1	low
ENSG00000165966	PDZRN4	low
ENSG00000250039	RP11-17E2.2	low
ENSG00000168843	FSTL5	high
ENSG00000101134	DOK5	high
ENSG00000233991	AC116050.1	low
ENSG00000229618	AC011288.2
ENSG00000260372	AQP4-AS1	low
ENSG00000144668	ITGA9	low
ENSG00000182256	GABRG3
ENSG00000246662	LINC00535	low
ENSG00000258628	RP11-492D6.3	high
ENSG00000171435	KSR2	low
ENSG00000226786	RP1-167F1.2
ENSG00000187240	DYNC2H1	low
ENSG00000050767	COL23A1	low
ENSG00000261645	DISC1FP1	low
ENSG00000143341	HMCN1	low
ENSG00000149403	GRIK4
ENSG00000253873	PCDHGA11	low
ENSG00000183722	LHFP
ENSG00000137571	SLCO5A1	low
ENSG00000131374	TBC1D5
ENSG00000165659	DACH1	low
ENSG00000184985	SORCS2	low
ENSG00000115896	PLCL1
ENSG00000177182	CLVS1	high
ENSG00000163092	XIRP2
ENSG00000183662	FAM19A1	low
ENSG00000144290	SLC4A10	low
ENSG00000141404	GNAL	high
ENSG00000272781	MDGA2
ENSG00000139915	MDGA2
ENSG00000180777	ANKRD30B
ENSG00000114541	FRMD4B	low
ENSG00000183960	KCNH8
ENSG00000253394	LINC00534
ENSG00000041515	MYO16	low
ENSG00000177570	SAMD12
ENSG00000187147	RNF220	high
ENSG00000258314	CTD-2314B22.1	high
ENSG00000165323	FAT3	low
ENSG00000079841	RIMS1
ENSG00000223477	LINC00842	low
ENSG00000226320	AC018359.1
ENSG00000233013	FAM157B	low
ENSG00000271860	RP11-436D23.1
ENSG00000253619	RP11-369K17.1
ENSG00000198106	SNX29P2	low
ENSG00000185483	ROR1
ENSG00000227646	STEAP2-AS1	low
ENSG00000120658	ENOX1
ENSG00000223727	AC026188.1	low
ENSG00000253535	RP11-624C23.1	low
ENSG00000114670	NEK11	low
ENSG00000233009	NALCN-AS1
ENSG00000267586	LINC00907	low
ENSG00000169851	PCDH7	low
ENSG00000186314	PRELID2	low
ENSG00000148053	NTRK2	low
ENSG00000181804	SLC9A9	low
ENSG00000182132	KCNIP1
ENSG00000197826	C4orf22
ENSG00000188580	NKAIN2	high
ENSG00000224897	POT1-AS1
ENSG00000111962	UST	low
ENSG00000259345	RP11-624L4.1	low
ENSG00000176771	NCKAP5	low
ENSG00000138829	FBN2	low
ENSG00000249937	RP11-454P21.1
ENSG00000183570	PCBP3	low
ENSG00000248905	FMN1	low
ENSG00000117114	LPHN2	low
ENSG00000133216	EPHB2
ENSG00000249307	LINC01088	high
ENSG00000251680	CTC-575N7.1
ENSG00000222036	POTEG
ENSG00000242593	RP5-921G16.1
ENSG00000137766	UNC13C
ENSG00000254608	RP11-56A10.1
ENSG00000072657	TRHDE	high
ENSG00000099139	PCSK5	low
ENSG00000243276	RP11-384F7.1
ENSG00000164330	EBF1
ENSG00000250697	CTD-2066L21.3
ENSG00000228624	RP3-399L15.3	low
ENSG00000226785	AC073218.1
ENSG00000132938	MTUS2	low
ENSG00000134215	VAV3	low
ENSG00000165695	AK8
ENSG00000248510	RP11-145G20.1	high
ENSG00000173040	EVC2	low
ENSG00000138696	BMPR1B	low
ENSG00000204929	AC074391.1	low
ENSG00000234377	RNF219-AS1	high
ENSG00000197085	NPSR1-AS1	high
ENSG00000249740	CTD-2127H9.1
ENSG00000124813	RUNX2	low
ENSG00000260141	RP11-19N8.4
ENSG00000055609	KMT2C	low
ENSG00000128585	MKLN1	low
ENSG00000118322	ATP10B	low
ENSG00000182247	UBE2E2
ENSG00000233891	AC007131.2
ENSG00000164619	BMPER	low
ENSG00000233067	RP11-40F8.2	low
ENSG00000169282	KCNAB1
ENSG00000164176	EDIL3	high
ENSG00000172915	NBEA	low
ENSG00000059377	TBXAS1	low
ENSG00000111218	PRMT8
ENSG00000149948	HMGA2
ENSG00000182771	GRID1	high
ENSG00000151572	ANO4	high
ENSG00000164741	DLC1	low
ENSG00000269793	AC006115.3
ENSG00000167346	MMP26
ENSG00000263745	RP11-161I6.2
ENSG00000162779	AXDND1	high
ENSG00000153093	ACOXL	low
ENSG00000248360	LINC00504	high
ENSG00000082293	COL19A1
ENSG00000229956	ZRANB2-AS2	low
ENSG00000227160	RP1-65P5.1
ENSG00000154240	CEP112
ENSG00000167632	TRAPPC9
ENSG00000151150	ANK3	low
ENSG00000166450	PRTG	low
ENSG00000154188	ANGPT1	high
ENSG00000270106	TSNAX-DISC1
ENSG00000144460	NYAP2
ENSG00000231121	RP1-34H18.1
ENSG00000134376	CRB1	high
ENSG00000203772	SPRN
ENSG00000140443	IGF1R	low
ENSG00000133958	UNC79	low
ENSG00000101445	PPP1R16B	low
ENSG00000101349	PAK7	low
ENSG00000249859	PVT1
ENSG00000186153	WWOX
ENSG00000253796	RP11-1084E5.1
ENSG00000239440	RP11-260O18.1
ENSG00000253500	AF121898.3
ENSG00000235531	RP11-383H13.1	low
ENSG00000156103	MMP16	low
ENSG00000145416	2022-03-01	low
ENSG00000242759	LINC00882	high
ENSG00000251003	RP11-152P17.2	high
ENSG00000136231	IGF2BP3	low
ENSG00000171502	COL24A1	high
ENSG00000186439	TRDN
ENSG00000251396	RP11-163N6.2
ENSG00000133083	DCLK1	low
ENSG00000158458	NRG2	high
ENSG00000101542	CDH20	low
ENSG00000177694	NAALADL2	low
ENSG00000239268	RP11-384F7.2
ENSG00000233098	RP11-344E13.3	high
ENSG00000117020	AKT3	low
ENSG00000198673	FAM19A2	low
ENSG00000258902	CTD-2128A3.2
ENSG00000227681	RP11-307P5.1
ENSG00000053108	FSTL4	high
ENSG00000134343	ANO3	low
ENSG00000158270	COLEC12	high
ENSG00000122507	BBS9
ENSG00000047617	ANO2	high
ENSG00000137573	SULF1	high
ENSG00000155026	RSPH10B	low
ENSG00000042781	USH2A	high
ENSG00000088826	SMOX	high
ENSG00000153233	PTPRR
ENSG00000049192	ADAMTS6
ENSG00000259200	RP11-718O11.1
ENSG00000253642	RP11-317N12.1	high
ENSG00000188596	C12orf55	low
ENSG00000271308	AP003900.6
ENSG00000074706	IPCEF1	low
ENSG00000198947	DMD	low
ENSG00000227954	RP3-323P13.2	low
ENSG00000188681	TEKT4P2
ENSG00000153064	BANK1	low
ENSG00000236030	LINC01036
ENSG00000156113	KCNMA1	low
ENSG00000136267	DGKB
ENSG00000089101	C20orf26	high
ENSG00000114279	FGF12	high
ENSG00000237764	RP11-3B12.2
ENSG00000109452	INPP4B
ENSG00000196526	AFAP1
ENSG00000155886	SLC24A2
ENSG00000236230	RP11-400N13.1
ENSG00000185304	RGPD2	low
ENSG00000227531	RP11-202G18.1
ENSG00000171094	ALK	low
ENSG00000138311	ZNF365	high
ENSG00000253363	RP11-962G15.1	high
ENSG00000198795	ZNF521
ENSG00000132874	SLC14A2	low
ENSG00000187498	COL4A1	high
ENSG00000213931	HBE1
ENSG00000227579	RP1-35C21.2
ENSG00000231718	RP11-382E9.1
ENSG00000255168	RP11-458D21.5
ENSG00000183023	SLC8A1	low
ENSG00000229981	RP11-215N21.1
ENSG00000249867	RP11-115J23.1
ENSG00000184029	DSCR4
ENSG00000120594	PLXDC2	low
ENSG00000172572	PDE3A
ENSG00000145808	ADAMTS19
ENSG00000144455	SUMF1
ENSG00000107518	ATRNL1
ENSG00000226022	AC026167.1
ENSG00000150394	CDH8
ENSG00000166501	PRKCB	low
ENSG00000169224	GCSAML	high
ENSG00000158560	DYNC1I1	high
ENSG00000124749	COL21A1	high
ENSG00000188517	COL25A1	low
ENSG00000224078	SNHG14	low
ENSG00000152214	RIT2
ENSG00000170289	CNGB3
ENSG00000243004	AC005062.2
ENSG00000253434	RP11-1101K5.1
ENSG00000254286	RP11-89K10.1	low
ENSG00000182621	PLCB1	high
ENSG00000261377	RP11-578F21.12
ENSG00000134115	CNTN6
ENSG00000254361	RP11-238K6.2
ENSG00000240240	RP11-146D12.2	low
ENSG00000044524	EPHA3	low
ENSG00000259543	CTD-2034I4.1
ENSG00000184408	KCND2
ENSG00000145216	FIP1L1
ENSG00000243797	CTB-111H14.1
ENSG00000058091	CDK14
ENSG00000170745	KCNS3
ENSG00000248973	RP11-445O3.2
ENSG00000226829	RP5-945F2.3
ENSG00000254998	RP11-94P11.4
ENSG00000253496	RP11-13N12.1
ENSG00000145730	PAM
ENSG00000187398	LUZP2	high
ENSG00000152268	SPON1	low
ENSG00000254254	RP11-17A4.2
ENSG00000127928	GNGT1	high
ENSG00000183049	CAMK1D	low
ENSG00000157064	NMNAT2	high
ENSG00000168959	GRM5
ENSG00000128655	PDE11A	low
ENSG00000178662	CSRNP3	low
ENSG00000206120	EGFEM1P
ENSG00000254202	RP11-120I21.2
ENSG00000248636	RP11-768F21.1	high
ENSG00000110693	SOX6	low
ENSG00000230417	LINC00856
ENSG00000258859	RP11-594C13.1
ENSG00000196284	SUPT3H
ENSG00000155849	ELMO1
ENSG00000219481	NBPF1	low
ENSG00000231871	IPO9-AS1	low
ENSG00000151812	SLC35F4
ENSG00000183273	CCDC60
ENSG00000144868	TMEM108
ENSG00000185420	SMYD3	high
ENSG00000258710	CT60
ENSG00000237844	AC092684.1
ENSG00000270792	RP11-103J8.1
ENSG00000050628	PTGER3
ENSG00000144724	PTPRG	low
ENSG00000215158	RP11-1023L17.1	low
ENSG00000117069	ST6GALNAC5	high
ENSG00000243620	RP11-649A16.1	high
ENSG00000150054	MPP7	low
ENSG00000104375	STK3
ENSG00000226258	GRM7-AS3
ENSG00000248874	C5orf17	high
ENSG00000154175	ABI3BP	low
ENSG00000139174	PRICKLE1	low
ENSG00000151025	GPR158	high
ENSG00000161040	FBXL13	low
ENSG00000185666	SYN3
ENSG00000104408	EIF3E	high
ENSG00000253159	PCDHGA12	low
ENSG00000152402	GUCY1A2
ENSG00000167355	AC104389.28
ENSG00000152969	JAKMIP1	low
ENSG00000186868	MAPT	high
ENSG00000104313	EYA1
ENSG00000042813	ZPBP
ENSG00000140396	NCOA2
ENSG00000078114	NEBL
ENSG00000183666	GUSBP1	low
ENSG00000227367	SLC9B1P4
ENSG00000227242	NBPF13P
ENSG00000196369	SRGAP2B	low
ENSG00000078053	AMPH	low
ENSG00000174501	ANKRD36C	low
ENSG00000165495	PKNOX2	low
ENSG00000227036	LINC00511	high
ENSG00000205035	RP11-707M1.1
ENSG00000272281	TPTE2P2	high
ENSG00000267104	TBC1D3P1-DHX40P1
ENSG00000231698	AP002856.5
ENSG00000197584	KCNMB2
ENSG00000227558	PGM5P2	low
ENSG00000163377	FAM19A4	high
ENSG00000184304	PRKD1	low
ENSG00000081479	LRP2	low
ENSG00000267134	RP11-146N18.1
ENSG00000054392	HHAT
ENSG00000162599	NFIA
ENSG00000145819	ARHGAP26	low
ENSG00000197360	ZNF98	high
ENSG00000168214	RBPJ
ENSG00000222038	POTEJ	high
ENSG00000104723	TUSC3	high
ENSG00000264151	RP11-739N10.1
ENSG00000174226	SNX31
ENSG00000164742	ADCY1	low
ENSG00000213240	NOTCH2NL	low
ENSG00000170927	PKHD1	low
ENSG00000105810	CDK6
ENSG00000105778	AVL9
ENSG00000152061	RABGAP1L	low
ENSG00000234948	RP4-723E3.1	high
ENSG00000253627	RP11-513H8.1
ENSG00000169783	LINGO1
ENSG00000104044	OCA2	low
ENSG00000223838	AC007091.1
ENSG00000153283	CD96	low
ENSG00000144406	UNC80	low
ENSG00000075223	SEMA3C	low
ENSG00000160191	PDE9A	low
ENSG00000183454	GRIN2A
ENSG00000257640	RP11-570L15.2
ENSG00000173809	TDRD12
ENSG00000270249	RP11-514P8.7
ENSG00000198670	LPA	low
ENSG00000160963	COL26A1	low
ENSG00000152578	GRIA4
ENSG00000183778	B3GALT5	low
ENSG00000145536	ADAMTS16
ENSG00000071909	MYO3B	low
ENSG00000224271	RP11-191L9.4	high
ENSG00000069020	MAST4	low
ENSG00000138670	RASGEF1B	low
ENSG00000233048	RP5-1069C8.2
ENSG00000231672	DIRC3
ENSG00000248049	UBA6-AS1
ENSG00000168280	KIF5C
ENSG00000259848	AC097374.2	high
ENSG00000251138	RP11-81H3.2	high
ENSG00000157388	CACNA1D	low
ENSG00000187627	RGPD1	low
ENSG00000170820	FSHR
ENSG00000147606	SLC26A7	high
ENSG00000116141	MARK1
ENSG00000183036	PCP4	high
ENSG00000196376	SLC35F1
ENSG00000265533	RP11-638L3.1
ENSG00000153046	CDYL
ENSG00000231689	LINC01090
ENSG00000091129	NRCAM	high
ENSG00000259986	RP11-382A20.4
ENSG00000198846	TOX
ENSG00000101746	NOL4	low
ENSG00000250061	RP11-541P9.3	low
ENSG00000137968	SLC44A5	high
ENSG00000232284	GNG12-AS1	low
ENSG00000171045	TSNARE1
ENSG00000228971	RP11-286B14.1	high
ENSG00000230850	RP11-782C8.1	high
ENSG00000273118	AC079610.1
ENSG00000154645	CHODL
ENSG00000129521	EGLN3
ENSG00000118997	DNAH7	low
ENSG00000071205	ARHGAP10	low
ENSG00000267374	LINC00669	high
ENSG00000120586	MRC1
ENSG00000171724	VAT1L	low
ENSG00000145284	SCD5
ENSG00000154415	PPP1R3A
ENSG00000163491	NEK10	low
ENSG00000150667	FSIP1
ENSG00000168502	SOGA2	low
ENSG00000112679	DUSP22
ENSG00000238113	RP11-262H14.1	high
ENSG00000067715	SYT1	high
ENSG00000170011	MYRIP
ENSG00000258631	RP11-739G5.1
ENSG00000157851	DPYSL5
ENSG00000171310	CHST11
ENSG00000109684	CLNK	low
ENSG00000004468	CD38	low
ENSG00000242029	RP11-457K10.1
ENSG00000189229	AC069277.2	high
ENSG00000225411	RP11-764K9.1	high
ENSG00000100154	TTC28	low
ENSG00000244342	LINC00698
ENSG00000258700	LINC00871
ENSG00000049449	RCN1
ENSG00000166503	HDGFRP3
ENSG00000122584	NXPH1	high
ENSG00000249881	CTB-57H20.1
ENSG00000102174	PHEX
ENSG00000226994	AC012593.1
ENSG00000138764	CCNG2
ENSG00000234663	AC104820.2	low
ENSG00000145075	CCDC39
ENSG00000151914	DST	low
ENSG00000133424	LARGE
ENSG00000273112	RP11-25K21.6	high
ENSG00000114861	FOXP1
ENSG00000255549	ENPP7P6	low
ENSG00000183098	GPC6
ENSG00000236451	AC067956.1
ENSG00000237515	SHISA9	low
ENSG00000175711	B3GNTL1
ENSG00000139971	C14orf37	low
ENSG00000136960	ENPP2
ENSG00000196071	OR2L13
ENSG00000232274	RP11-782C8.2	high
ENSG00000081189	MEF2C
ENSG00000248347	RP11-1134I14.2
ENSG00000146966	DENND2A	low
ENSG00000253438	PCAT1	low
ENSG00000134121	CHL1	low
ENSG00000258932	CTD-3006G17.2	high
ENSG00000227906	SNAP25-AS1	high
ENSG00000251314	CTD-2337A12.1	low
ENSG00000215386	LINC00478	low
ENSG00000165124	SVEP1	low
ENSG00000105997	HOXA3
ENSG00000253366	RP11-589F5.4	low
ENSG00000010810	FYN	low
ENSG00000162670	BRINP3	high
ENSG00000089876	DHX32
ENSG00000225564	RP11-341A22.2
ENSG00000224063	AC007319.1	low
ENSG00000124721	DNAH8	low
ENSG00000186350	RXRA
ENSG00000231246	RP5-965F6.2
ENSG00000257335	MGAM	high
ENSG00000248550	OTX2-AS1
ENSG00000226091	LINC00937	low
ENSG00000179104	TMTC2
ENSG00000135747	ZNF670
ENSG00000135905	DOCK10	low
ENSG00000250781	RP11-63A11.1
ENSG00000246859	STARD4-AS1	low
ENSG00000140538	NTRK3	low
ENSG00000251095	RP11-115D19.1
ENSG00000232790	LINC01162
ENSG00000198822	GRM3	low
ENSG00000173320	STOX2	low
ENSG00000237356	AL163953.3	high
ENSG00000233867	SLC9B1P3
ENSG00000069667	RORA	low
ENSG00000198121	LPAR1	low
ENSG00000233080	CTA-714B7.5
ENSG00000253248	RP11-149P24.1
ENSG00000266076	CTD-2535L24.2
ENSG00000155657	TTN	low
ENSG00000150076	C10ORF68	low
ENSG00000067798	NAV3
ENSG00000171444	MCC	low
ENSG00000234899	SOX9-AS1
ENSG00000180229	HERC2P3
ENSG00000143552	NUP210L	low
ENSG00000082482	KCNK2
ENSG00000133454	MYO18B	high
ENSG00000259867	RP11-525K10.3	high
ENSG00000145012	LPP
ENSG00000215908	CROCCP2	low
ENSG00000159399	HK2	low
ENSG00000134013	LOXL2	high
ENSG00000241684	ADAMTS9-AS2	low
ENSG00000204764	RANBP17
ENSG00000150361	KLHL1
ENSG00000146426	TIAM2
ENSG00000107099	DOCK8	low
ENSG00000214814	FER1L6
ENSG00000115616	SLC9A2
ENSG00000105737	GRIK5	high
ENSG00000179241	LDLRAD3
ENSG00000187720	THSD4	low
ENSG00000160145	KALRN
ENSG00000257923	CUX1
ENSG00000203727	SAMD5	low
ENSG00000163116	STPG2	low
ENSG00000198648	STK39
ENSG00000174945	AMZ1	low
ENSG00000116117	PARD3B	low
ENSG00000267337	CTC-782O7.1
ENSG00000230258	AC002539.1
ENSG00000251331	RP11-689K5.3	high
ENSG00000169744	LDB2
ENSG00000243064	ABCC13
ENSG00000155761	SPAG17
ENSG00000228824	MIR4500HG
ENSG00000224853	LINC00393
ENSG00000136273	HUS1	low
ENSG00000215018	COL28A1	low
ENSG00000164035	EMCN	high
ENSG00000259616	RP11-507B12.2
ENSG00000203747	FCGR3A
ENSG00000224186	C5orf66
ENSG00000163638	ADAMTS9	low
ENSG00000105894	PTN
ENSG00000112319	EYA4	low
ENSG00000236052	LL22NC03-86D4.1
ENSG00000147509	RGS20	low
ENSG00000150625	GPM6A	low
ENSG00000148655	C10orf11
ENSG00000203836	NBPF24	low
ENSG00000136828	RALGPS1	low
ENSG00000124191	TOX2	low
ENSG00000184838	PRR16
ENSG00000105967	TFEC
ENSG00000217576	RP11-248G5.8
ENSG00000111728	ST8SIA1	low
ENSG00000241359	SYNPR-AS1
ENSG00000157087	ATP2B2
ENSG00000179088	C12orf42	high
ENSG00000146648	EGFR
ENSG00000135549	PKIB
ENSG00000248238	RP11-3J1.1	high
ENSG00000235885	AC023115.2	low
ENSG00000166984	TCP10L2	high
ENSG00000185842	DNAH14	low
ENSG00000013297	CLDN11	low
ENSG00000140015	KCNH5
ENSG00000236886	AC007563.5
ENSG00000236501	AC079305.11
ENSG00000214595	EML6
ENSG00000128573	FOXP2	low
ENSG00000081803	CADPS2
ENSG00000182253	SYNM
ENSG00000183654	2022-03-11
ENSG00000067057	PFKP
ENSG00000127324	TSPAN8	low
ENSG00000143344	RGL1	low
ENSG00000213214	ARHGEF35
ENSG00000075391	RASAL2
ENSG00000239589	LINC00879
ENSG00000056487	PHF21B
ENSG00000134986	NREP
ENSG00000228655	AC096558.1
ENSG00000229066	AC096649.3
ENSG00000250974	RP11-122F24.1
ENSG00000214279	RP11-108K14.4	low
ENSG00000259882	RP11-293B20.2
ENSG00000244040	IL12A-AS1
ENSG00000237298	TTN-AS1	low
ENSG00000248969	CTD-2113L7.1
ENSG00000196104	SPOCK3
ENSG00000185261	KIAA0825	low
ENSG00000144218	AFF3
ENSG00000131558	EXOC4
ENSG00000183032	SLC25A21
ENSG00000158486	DNAH3
ENSG00000154080	CHST9	low
ENSG00000245322	RP11-15B17.1	high
ENSG00000273079	GRIN2B	low
ENSG00000186047	DLEU7
ENSG00000196498	NCOR2
ENSG00000156831	NSMCE2	high
ENSG00000253379	RP11-1102P16.1
ENSG00000214216	IQCJ
ENSG00000150637	CD226	low
ENSG00000254119	RP11-705O24.1
ENSG00000132256	TRIM5
ENSG00000153993	SEMA3D	high
ENSG00000186231	KLHL32	high
ENSG00000141384	TAF4B
ENSG00000244479	OR2A1-AS1
ENSG00000156011	PSD3
ENSG00000231204	AC011752.1
ENSG00000250961	CTD-2023N9.1	low
ENSG00000213121	AL590867.1
ENSG00000249188	ENPP7P1	low
ENSG00000164841	TMEM74	high
ENSG00000244198	RP4-545C24.1
ENSG00000186715	MST1L	low
ENSG00000172379	ARNT2
ENSG00000250619	CTD-2215L10.1
ENSG00000255496	RP11-587D21.4	low
ENSG00000232271	RP4-764O22.1
ENSG00000132623	ANKEF1
ENSG00000143248	RGS5	high
ENSG00000255388	RP11-124G5.3
ENSG00000064787	BCAS1	low
ENSG00000184613	NELL2	high
ENSG00000152104	PTPN14
ENSG00000151276	MAGI1
ENSG00000128512	DOCK4	low
ENSG00000256732	RP11-407A16.3
ENSG00000258312	RP11-690J15.1
ENSG00000178538	CA8	high
ENSG00000258185	RP11-202H2.1
ENSG00000163564	PYHIN1	low
ENSG00000102935	ZNF423
ENSG00000225421	AC019330.1
ENSG00000254275	RP11-89M16.1	low
ENSG00000136167	LCP1
ENSG00000125459	MSTO1	high
ENSG00000107104	KANK1	low
ENSG00000256248	RP11-123O10.4
ENSG00000253474	RP11-10H3.1
ENSG00000162843	WDR64
ENSG00000272657	AP000320.7
ENSG00000256995	RP11-114G22.1	low
ENSG00000203761	MSTO2P	high
ENSG00000153904	DDAH1
ENSG00000188641	DPYD
ENSG00000175115	PACS1
ENSG00000169398	PTK2
ENSG00000112175	BMP5	low
ENSG00000104381	GDAP1	high
ENSG00000102683	SGCG
ENSG00000247081	RP11-318M2.2
ENSG00000171791	BCL2
ENSG00000116183	PAPPA2	high
ENSG00000143641	GALNT2
ENSG00000113600	C9	low
ENSG00000064763	FAR2	low
ENSG00000253661	ZFHX4-AS1	high
ENSG00000146267	FAXC	high
ENSG00000204250	LINC00587
ENSG00000027075	PRKCH	low
ENSG00000223725	AC007879.5
ENSG00000112902	SEMA5A
ENSG00000060718	COL11A1	high
ENSG00000176809	LRRC37A3
ENSG00000083307	GRHL2	low
ENSG00000184611	KCNH7
ENSG00000154655	L3MBTL4
ENSG00000184349	EFNA5
ENSG00000162415	ZSWIM5	high
ENSG00000242512	RP11-416O18.1
ENSG00000255733	IFNG-AS1	low
ENSG00000175600	SUGCT
ENSG00000154310	TNIK	low
ENSG00000141298	SSH2	low
ENSG00000144810	COL8A1	high
ENSG00000244694	PTCHD4	low
ENSG00000261231	RP11-523L20.2	low
ENSG00000153157	SYCP2L	low
ENSG00000132549	VPS13B	low
ENSG00000058668	ATP2B4
ENSG00000227195	MIR663A	low
ENSG00000231171	LINC01098
ENSG00000109265	KIAA1211	low
ENSG00000127989	MTERF	high
ENSG00000172159	FRMD3
ENSG00000250954	RP11-79E3.3
ENSG00000232046	AC007392.3	high
ENSG00000154864	PIEZO2
ENSG00000226317	LINC00351
ENSG00000228566	RP11-170M17.1
ENSG00000162761	LMX1A
ENSG00000273433	RP1-170O19.22
ENSG00000172461	FUT9
ENSG00000139970	RTN1
ENSG00000166444	ST5
ENSG00000250748	RP11-230G5.2	low
ENSG00000115310	RTN4
ENSG00000183206	POTEC
ENSG00000253552	HOXA-AS2	low
ENSG00000226674	TEX41	high
ENSG00000173077	2022-12-01
ENSG00000116667	C1orf21
ENSG00000246316	RP11-492A10.1	low
ENSG00000182836	PLCXD3	low
ENSG00000121964	GTDC1
ENSG00000000460	C1orf112
ENSG00000198821	CD247	low
ENSG00000174428	GTF2IRD2B
ENSG00000205054	LINC01121	high
ENSG00000250387	RP11-136K7.2
ENSG00000142599	RERE
ENSG00000163386	NBPF10	low
ENSG00000168675	LDLRAD4	low
ENSG00000112562	SMOC2	high
ENSG00000183783	KCTD8
ENSG00000251033	CTD-2533K21.4
ENSG00000254349	RP11-758M4.1	high
ENSG00000196660	SLC30A10	low
ENSG00000116698	SMG7
ENSG00000136205	TNS3
ENSG00000170044	ZPLD1	high
ENSG00000168619	ADAM18
ENSG00000068305	MEF2A
ENSG00000188883	KLRG2	low
ENSG00000144644	GADL1
ENSG00000229457	AC006227.1
ENSG00000251088	RP11-325B23.2
ENSG00000116711	PLA2G4A	low
ENSG00000081052	COL4A4	low
ENSG00000259176	RP11-69H14.6
ENSG00000249252	RP11-665G4.1	low
ENSG00000066827	ZFAT
ENSG00000170634	ACYP2
ENSG00000157224	CLDN12	high
ENSG00000135976	ANKRD36	low
ENSG00000152582	SPEF2	high
ENSG00000138669	PRKG2	low
ENSG00000197183	C20orf112
ENSG00000151490	PTPRO
ENSG00000091428	RAPGEF4
ENSG00000273299	CTB-13L3.1
ENSG00000149531	FRG1B	high
ENSG00000236449	AC018890.6
ENSG00000161405	IKZF3	low
ENSG00000261742	LINC00922
ENSG00000238009	RP11-34P13.7	high
ENSG00000136237	RAPGEF5	low
ENSG00000122786	CALD1
ENSG00000049323	LTBP1	low
ENSG00000138771	SHROOM3
ENSG00000153107	ANAPC1
ENSG00000139287	TPH2	low
ENSG00000073282	TP63	high
ENSG00000230817	RP4-601K24.1	low
ENSG00000153250	RBMS1	low
ENSG00000197415	VEPH1	low
ENSG00000249776	RP11-133F8.2
ENSG00000134533	RERG
ENSG00000070882	OSBPL3
ENSG00000153317	ASAP1
ENSG00000138640	FAM13A	low
ENSG00000150760	DOCK1	low
ENSG00000249061	RP11-72L22.1
ENSG00000141668	CBLN2
ENSG00000165757	KIAA1462	high
ENSG00000135218	CD36
ENSG00000120669	SOHLH2	high
ENSG00000113231	PDE8B
ENSG00000171914	TLN2
ENSG00000249395	CASC9	high
ENSG00000167216	KATNAL2
ENSG00000243156	MICAL3	low
ENSG00000175110	MRPS22
ENSG00000271949	RP11-302M6.4
ENSG00000111110	PPM1H
ENSG00000250709	CCDC169-SOHLH2
ENSG00000241472	PTPRG-AS1	low
ENSG00000103888	KIAA1199	low
ENSG00000132958	TPTE2	low
ENSG00000235166	RP5-1010E17.1
ENSG00000154217	PITPNC1
ENSG00000151320	AKAP6	low
ENSG00000135862	LAMC1
ENSG00000141376	BCAS3
ENSG00000134504	KCTD1
ENSG00000111249	CUX2	low
ENSG00000181143	MUC16
ENSG00000251504	LINC01099
ENSG00000225477	CTD-2302A16.2
ENSG00000239462	CTD-2021J15.1
ENSG00000115239	GPR75-ASB3	low
ENSG00000129595	EPB41L4A	low
ENSG00000178031	ADAMTSL1	low
ENSG00000166147	FBN1
ENSG00000166833	NAV2	low
ENSG00000145982	FARS2
ENSG00000182197	EXT1
ENSG00000204634	TBC1D8	low
ENSG00000153944	MSI2
ENSG00000225718	RP11-3P22.2
ENSG00000136250	AOAH	low
ENSG00000253893	FAM85B	low
ENSG00000031081	ARHGAP31
ENSG00000184903	IMMP2L	high
ENSG00000162643	WDR63
ENSG00000260658	RP11-368L12.1
ENSG00000257735	RP11-370I10.6
ENSG00000236107	AC010127.3
ENSG00000156273	BACH1	low
ENSG00000139173	TMEM117
ENSG00000243944	RP11-167H9.4	high
ENSG00000079691	LRRC16A	low
ENSG00000172456	FGGY	high
ENSG00000134250	NOTCH2	low
ENSG00000139304	PTPRQ	low
ENSG00000131242	RAB11FIP4	high
ENSG00000257207	LIMS3
ENSG00000115306	SPTBN1
ENSG00000104324	CPQ	high
ENSG00000089177	KIF16B
ENSG00000133121	STARD13	low
ENSG00000255529	POLR2M	high
ENSG00000144331	ZNF385B	low
ENSG00000250634	RP11-341G5.1	high
ENSG00000244968	LIFR-AS1	low
ENSG00000259639	RP11-184D12.1
ENSG00000179761	PIPOX
ENSG00000150636	CCDC102B
ENSG00000263006	ROCK1P1	high
ENSG00000157985	AGAP1
ENSG00000141441	GAREM	low
ENSG00000128918	ALDH1A2	low
ENSG00000165071	TMEM71	low
ENSG00000146151	HMGCLL1	low
ENSG00000242715	CCDC169
ENSG00000004846	ABCB5
ENSG00000259754	RP11-208K4.1	low
ENSG00000174099	MSRB3
ENSG00000172901	AQPEP
ENSG00000172349	IL16
ENSG00000164270	HTR4
ENSG00000053254	FOXN3
ENSG00000146147	MLIP
ENSG00000254369	HOXA-AS3
ENSG00000254303	RP11-398G24.2	high
ENSG00000228651	RP11-556E13.1	high
ENSG00000133640	LRRIQ1	low
ENSG00000230906	AC023115.1
ENSG00000181291	TMEM132E	low
ENSG00000203601	LINC00970
ENSG00000076356	PLXNA2	low
ENSG00000253868	FER1L6-AS2
ENSG00000263711	RP11-169F17.1
ENSG00000157404	KIT
ENSG00000184384	MAML2	low
ENSG00000005108	THSD7A	low
ENSG00000183604	RP11-347C12.2	low
ENSG00000259053	RP11-33N16.3
ENSG00000176463	SLCO3A1
ENSG00000049618	ARID1B
ENSG00000175198	PCCA	low
ENSG00000236204	AC092594.1	low
ENSG00000187979	AC008079.9
ENSG00000152936	IFLTD1
ENSG00000197410	DCHS2	low
ENSG00000187984	ANKRD19P
ENSG00000005020	SKAP2	high
ENSG00000064393	HIPK2
ENSG00000272243	RP11-554D15.3
ENSG00000254115	RP11-386D6.1
ENSG00000254987	RP11-563P16.1
ENSG00000250814	RP11-447B18.1
ENSG00000228221	LINC00578
ENSG00000124782	RREB1	low
ENSG00000170396	ZNF804A	high
ENSG00000229358	DPY19L1P1
ENSG00000163697	APBB2
ENSG00000064989	CALCRL	high
ENSG00000180316	PNPLA1
ENSG00000081800	SLC13A1
ENSG00000257522	RP11-562L8.1
ENSG00000197951	ZNF71
ENSG00000121101	TEX14
ENSG00000122870	BICC1
ENSG00000151491	EPS8
ENSG00000182463	TSHZ2
ENSG00000181722	ZBTB20	low
ENSG00000116833	NR5A2
ENSG00000265217	RP11-775G23.1
ENSG00000271894	RP11-482H16.1
ENSG00000259472	RP13-996F3.3	high
ENSG00000237978	RP11-385J1.2	high
ENSG00000224228	RP1-15D23.2
ENSG00000092345	DAZL
ENSG00000164542	KIAA0895
ENSG00000258677	RP11-463D19.2
ENSG00000233896	RP4-684O24.5
ENSG00000131016	AKAP12	low
ENSG00000256321	RP11-153K16.1
ENSG00000182648	LINC01006
ENSG00000001626	CFTR	low
ENSG00000170873	MTSS1
ENSG00000254366	RP11-38H17.1
ENSG00000176658	MYO1D	high
ENSG00000254184	TYW1B	low
ENSG00000141337	ARSG
ENSG00000175806	MSRA	low
ENSG00000171132	PRKCE	low
ENSG00000038382	TRIO	low
ENSG00000107249	GLIS3	low
ENSG00000121848	RNF115
ENSG00000138430	OLA1	high
ENSG00000255910	RP11-405A12.2	low
ENSG00000248663	LINC00992	high
ENSG00000251185	RP11-542G1.1
ENSG00000242440	RP11-501O2.5
ENSG00000100433	KCNK10
ENSG00000237484	AP000476.1	low
ENSG00000257743	RP11-1220K2.2	high
ENSG00000268746	CTD-2571L23.8
ENSG00000106069	CHN2
ENSG00000255872	RP11-613M10.9	low
ENSG00000143322	ABL2
ENSG00000153822	KCNJ16	low
ENSG00000263317	RP11-429O1.1
ENSG00000233607	AC068610.5
ENSG00000163785	RYK
ENSG00000259560	RP11-648K4.2
ENSG00000113319	RASGRF2
ENSG00000242908	RP11-454C18.2	low
ENSG00000235257	AC093415.2	low
ENSG00000170516	COX7B2	high
ENSG00000149177	PTPRJ	low
ENSG00000228422	LINC00687
ENSG00000226688	ENTPD1-AS1	low
ENSG00000144285	SCN1A
ENSG00000145335	SNCA
ENSG00000175868	CALCB
ENSG00000106078	COBL
ENSG00000048707	VPS13D	low
ENSG00000197077	KIAA1671
ENSG00000255693	RP11-766N7.3
ENSG00000258472	RP11-192H23.4
ENSG00000008394	MGST1
ENSG00000178053	MLF1	high
ENSG00000106483	SFRP4	high
ENSG00000253557	RP11-1080G15.1	low
ENSG00000249816	LINC00964
ENSG00000179397	C1orf101
ENSG00000081026	MAGI3	low
ENSG00000153823	PID1	low
ENSG00000166974	MAPRE2
ENSG00000248646	RP11-567N4.2
ENSG00000237461	RP11-554F20.1	low
ENSG00000166557	TMED3	high
ENSG00000255028	RP11-708B6.2
ENSG00000055813	CCDC85A	low
ENSG00000246203	RP11-29H23.5
ENSG00000240891	PLCXD2
ENSG00000182752	PAPPA	low
ENSG00000186952	TMEM232
ENSG00000187258	NPSR1
ENSG00000183826	BTBD9	low
ENSG00000163689	C3orf67
ENSG00000085563	ABCB1	high
ENSG00000230461	PROX1-AS1
ENSG00000156463	SH3RF2	low
ENSG00000128849	CGNL1
ENSG00000225546	RP11-328J2.1	high
ENSG00000134769	DTNA
ENSG00000146350	TBC1D32	low
ENSG00000073146	MOV10L1	high
ENSG00000181090	EHMT1	low
ENSG00000233961	RP11-87H9.2
ENSG00000152818	UTRN	low
ENSG00000164749	HNF4G
ENSG00000147642	SYBU
ENSG00000164500	C7orf72
ENSG00000167553	TUBA1C	high
ENSG00000115353	TACR1	low
ENSG00000132142	ACACA
ENSG00000136141	LRCH1
ENSG00000145996	CDKAL1	low
ENSG00000137693	YAP1
ENSG00000255300	RP11-148I19.1
ENSG00000165072	MAMDC2	low
ENSG00000174527	MYO1H
ENSG00000163590	PPM1L	low
ENSG00000236790	LINC00299
ENSG00000240849	TMEM189
ENSG00000124208	TMEM189-UBE2V1
ENSG00000223949	RP11-24J23.2
ENSG00000144036	EXOC6B	low
ENSG00000235665	LINC00298
ENSG00000108175	ZMIZ1
ENSG00000080910	CFHR2	high
ENSG00000075420	FNDC3B	low
ENSG00000146535	GNA12
ENSG00000138185	ENTPD1
ENSG00000259620	RP11-133L19.1
ENSG00000066382	MPPED2
ENSG00000109667	SLC2A9	low
ENSG00000260661	RP11-152L20.3	low
ENSG00000162374	ELAVL4
ENSG00000254081	CTD-3025N20.2
ENSG00000257959	RP11-536C10.4
ENSG00000128656	CHN1	high
ENSG00000176124	DLEU1
ENSG00000273294	RP11-1084J3.4	low
ENSG00000175048	ZDHHC14	high
ENSG00000243176	RP11-550I24.2
ENSG00000161542	PRPSAP1
ENSG00000128731	HERC2	low
ENSG00000172340	SUCLG2
ENSG00000196712	NF1
ENSG00000168016	TRANK1	low
ENSG00000143340	FAM163A	low
ENSG00000135636	DYSF
ENSG00000230333	AC004538.3	low
ENSG00000143951	WDPCP	low
ENSG00000147647	DPYS
ENSG00000065882	TBC1D1
ENSG00000106070	GRB10	low
ENSG00000133812	SBF2
ENSG00000124116	WFDC3	high
ENSG00000249464	LINC01091	low
ENSG00000182329	AC079354.1	low
ENSG00000053747	LAMA3
ENSG00000242086	LINC00969	low
ENSG00000145781	COMMD10
ENSG00000113494	PRLR	high
ENSG00000203832	NBPF20	low
ENSG00000100354	TNRC6B	low
ENSG00000091656	ZFHX4
ENSG00000086991	NOX4	high
ENSG00000106066	CPVL
ENSG00000125850	OVOL2	low
ENSG00000214050	FBXO16
ENSG00000169247	SH3TC2	low
ENSG00000120725	SIL1
ENSG00000068650	ATP11A	low
ENSG00000171530	TBCA	high
ENSG00000164808	SPIDR
ENSG00000075651	PLD1
ENSG00000153071	DAB2
ENSG00000248457	RP11-419C19.2
ENSG00000176049	JAKMIP2	high
ENSG00000136542	GALNT5
ENSG00000197872	FAM49A
ENSG00000070950	RAD18	high
ENSG00000237813	AC002066.1
ENSG00000237525	AC012668.2	low
ENSG00000232892	RP11-267N12.1
ENSG00000147676	MAL2	high
ENSG00000242428	RP11-147N17.1
ENSG00000205628	GS1-179L18.1	high
ENSG00000049759	NEDD4L	high
ENSG00000101605	MYOM1
ENSG00000127603	MACF1	low
ENSG00000065534	MYLK
ENSG00000169629	RGPD8	low
ENSG00000221947	XKR9
ENSG00000188001	TPRG1	low
ENSG00000184719	RNLS	high
ENSG00000273167	RP11-307N16.6	high
ENSG00000154556	SORBS2	low
ENSG00000136861	CDK5RAP2
ENSG00000183840	GPR39
ENSG00000232072	AC004901.1
ENSG00000111880	RNGTT
ENSG00000179715	PCED1B	low
ENSG00000198964	SGMS1
ENSG00000184178	SCFD2
ENSG00000079101	CLUL1
ENSG00000130035	GALNT8
ENSG00000253322	RP11-388G22.1
ENSG00000224043	CCNT2-AS1	low
ENSG00000115840	SLC25A12
ENSG00000237742	RP11-624M8.1
ENSG00000259035	RP11-666E17.1
ENSG00000215630	GUSBP9	low
ENSG00000205133	TRIQK	high
ENSG00000250802	ZBED3-AS1	low
ENSG00000182957	SPATA13
ENSG00000198929	NOS1AP	low
ENSG00000135250	SRPK2
ENSG00000169439	SDC2	high
ENSG00000265943	RP11-739L10.1	low
ENSG00000170558	CDH2
ENSG00000155792	DEPTOR	high
ENSG00000149269	PAK1
ENSG00000197157	SND1
ENSG00000135540	NHSL1	low
ENSG00000267747	RP11-392O1.4	low
ENSG00000258081	RP11-384J4.2	high
ENSG00000267313	RP11-142I20.1	high
ENSG00000254087	LYN
ENSG00000140526	ABHD2	low
ENSG00000162825	NBPF8	low
ENSG00000140718	FTO	low
ENSG00000073969	NSF
ENSG00000131378	RFTN1
ENSG00000135870	RC3H1
ENSG00000079931	MOXD1
ENSG00000253706	RP11-758M4.4
ENSG00000196549	MME	low
ENSG00000267302	RP11-178C3.2
ENSG00000258077	RP11-114H23.1
ENSG00000233452	STXBP5-AS1
ENSG00000131773	KHDRBS3
ENSG00000153237	CCDC148	high
ENSG00000104341	LAPTM4B	high
ENSG00000171408	PDE7B	low
ENSG00000168038	ULK4
ENSG00000065413	ANKRD44	low
ENSG00000004866	ST7
ENSG00000198420	FAM115A
ENSG00000198752	CDC42BPB	low
ENSG00000145700	ANKRD31
ENSG00000174776	WDR49
ENSG00000228560	RP11-550P17.5	low
ENSG00000251606	CTD-2215E18.1
ENSG00000266992	DHX40P1
ENSG00000249345	RP11-575F12.1	high
ENSG00000228033	AC010967.2	high
ENSG00000088298	EDEM2
ENSG00000107902	LHPP
ENSG00000005981	ASB4	high
ENSG00000271774	RP4-678D15.1
ENSG00000230490	RP11-141M1.3	low
ENSG00000170485	NPAS2
ENSG00000145743	FBXL17
ENSG00000132561	MATN2	high
ENSG00000122779	TRIM24
ENSG00000091157	WDR7	low
ENSG00000104517	UBR5
ENSG00000227330	AP000998.2
ENSG00000240521	RP11-680B3.2
ENSG00000138316	ADAMTS14
ENSG00000273345	CTD-2410N18.4
ENSG00000006837	CDKL3	high
ENSG00000229846	RP11-141A19.1
ENSG00000177058	SLC38A9
ENSG00000162909	CAPN2
ENSG00000163492	CCDC141	low
ENSG00000132204	LINC00470	high
ENSG00000141627	DYM
ENSG00000180875	GREM2
ENSG00000265257	RP11-21J18.1
ENSG00000113391	FAM172A
ENSG00000156110	ADK
ENSG00000143507	DUSP10	low
ENSG00000156140	ADAMTS3
ENSG00000077063	CTTNBP2
ENSG00000231969	AC144449.1	low
ENSG00000251598	RP11-789C2.1
ENSG00000146038	DCDC2
ENSG00000254560	RP11-1L12.3
ENSG00000244128	RP11-85M11.2	high
ENSG00000152779	SLC16A12	high
ENSG00000134490	TMEM241
ENSG00000144741	SLC25A26
ENSG00000184220	CMSS1	high
ENSG00000185305	ARL15	high
ENSG00000144824	PHLDB2	low
ENSG00000091831	ESR1	low
ENSG00000040341	STAU2	high
ENSG00000187546	AGMO	low
ENSG00000104343	UBE2W	high
ENSG00000048649	RSF1
ENSG00000237505	RP11-76N22.2	low
ENSG00000174145	KIAA1239	high
ENSG00000140009	ESR2	low
ENSG00000138675	FGF5
ENSG00000248898	CTD-2288O8.1
ENSG00000228918	GS1-122H1.2	low
ENSG00000115841	RMDN2	low
ENSG00000082068	WDR70
ENSG00000232077	LINC01031
ENSG00000080493	SLC4A4
ENSG00000054282	SDCCAG8
ENSG00000273071	RP11-337C18.10
ENSG00000178764	ZHX2
ENSG00000107863	ARHGAP21
ENSG00000162687	KCNT2
ENSG00000169047	IRS1
ENSG00000118922	KLF12
ENSG00000227927	MACROD2-IT1
ENSG00000258231	RP11-362K2.2
ENSG00000249631	RP11-281P23.2
ENSG00000267327	CTD-2008L17.1	high
ENSG00000137473	TTC29
ENSG00000237463	RP11-280O1.2
ENSG00000261807	RP11-430C1.1
ENSG00000112425	EPM2A
ENSG00000228309	GS1-204I12.1
ENSG00000241635	UGT1A8
ENSG00000234828	RP11-526A4.1	low
ENSG00000133863	TEX15	low
ENSG00000237491	RP11-206L10.9
ENSG00000249364	RP11-434D9.1	low
ENSG00000144535	DIS3L2
ENSG00000258529	ALG9
ENSG00000086848	ALG9
ENSG00000196091	MYBPC1	high
ENSG00000196814	MVB12B
ENSG00000169122	FAM110B
ENSG00000197321	SVIL
ENSG00000006125	AP2B1
ENSG00000171889	MIR31HG
ENSG00000080709	KCNN2	low
ENSG00000248995	RP11-766N7.4
ENSG00000172578	KLHL6
ENSG00000215559	ANKRD20A11P	low
ENSG00000129116	PALLD
ENSG00000122691	TWIST1
ENSG00000105971	CAV2	high
ENSG00000259024	TVP23C-CDRT4
ENSG00000175106	TVP23C	low
ENSG00000258969	RP11-305B6.3	high
ENSG00000266202	RP1-66C13.4
ENSG00000253111	RP11-136O12.2	low
ENSG00000141639	MAPK4	high
ENSG00000204262	COL5A2
ENSG00000151422	FER
ENSG00000150477	KIAA1328
ENSG00000148200	NR6A1
ENSG00000223653	RP11-131L23.1	low
ENSG00000069702	TGFBR3	low
ENSG00000205268	PDE7A
ENSG00000188312	CENPP
ENSG00000131781	FMO5
ENSG00000184999	SLC22A10
ENSG00000135541	AHI1	low
ENSG00000112782	CLIC5	low
ENSG00000188877	POTEA
ENSG00000164100	NDST3	low
ENSG00000250305	KIAA1456	low
ENSG00000159712	ANKRD18CP
ENSG00000092421	SEMA6A
ENSG00000242515	UGT1A10
ENSG00000143919	CAMKMT
ENSG00000243452	NBPF15
ENSG00000066468	FGFR2	low
ENSG00000119487	MAPKAP1	high
ENSG00000112186	CAP2	high
ENSG00000174989	FBXW8
ENSG00000103599	IQCH
ENSG00000154274	C4orf19
ENSG00000101773	RBBP8
ENSG00000105877	DNAH11	high
ENSG00000076554	TPD52
ENSG00000255864	RP11-444D3.1	low
ENSG00000170776	AKAP13	low
ENSG00000158195	WASF2
ENSG00000137177	KIF13A	low
ENSG00000255036	RP11-23J9.4
ENSG00000197816	CCDC180	high
ENSG00000236088	COX10-AS1	low
ENSG00000163818	LZTFL1
ENSG00000163171	CDC42EP3	low
ENSG00000169246	NPIPB3	low
ENSG00000136048	DRAM1
ENSG00000183621	ZNF438
ENSG00000156170	NDUFAF6
ENSG00000168646	AXIN2
ENSG00000253877	RP11-946L20.2	high
ENSG00000163125	RPRD2
ENSG00000007001	UPP2	low
ENSG00000184640	2022-09-09
ENSG00000214944	ARHGEF28	low
ENSG00000143850	PLEKHA6
ENSG00000112964	GHR	low
ENSG00000075151	EIF4G3
ENSG00000012504	NR1H4	low
ENSG00000105976	MET	high
ENSG00000182993	C12orf60
ENSG00000243701	LINC00883
ENSG00000143502	SUSD4	high
ENSG00000242242	PVRL3-AS1
ENSG00000236859	NIFK-AS1
ENSG00000117477	CCDC181
ENSG00000156787	TBC1D31	high
ENSG00000147316	MCPH1
ENSG00000198586	TLK1
ENSG00000172296	SPTLC3
ENSG00000196782	MAML3	low
ENSG00000118007	STAG1
ENSG00000196730	DAPK1
ENSG00000165895	ARHGAP42	low
ENSG00000156052	GNAQ
ENSG00000197548	ATG7
ENSG00000197892	KIF13B	low
ENSG00000152894	PTPRK
ENSG00000004864	SLC25A13
ENSG00000273217	CTC-432M15.3
ENSG00000196975	ANXA4
ENSG00000039560	RAI14	high
ENSG00000133962	CATSPERB	low
ENSG00000138395	CDK15
ENSG00000138621	PPCDC
ENSG00000235770	LINC00607	high
ENSG00000188175	HEPACAM2	high
ENSG00000224316	RP11-479O9.2	low
ENSG00000169902	TPST1
ENSG00000257883	RP11-497G19.1	high
ENSG00000173163	COMMD1
ENSG00000143324	XPR1	high
ENSG00000260785	CASC17
ENSG00000238290	RP11-431K24.1
ENSG00000166006	KCNC2
ENSG00000074527	NTN4
ENSG00000266850	RP11-370A5.1	low
ENSG00000100629	CEP128
ENSG00000157540	DYRK1A
ENSG00000125246	CLYBL
ENSG00000117859	OSBPL9
ENSG00000151892	GFRA1
ENSG00000116539	ASH1L
ENSG00000112977	DAP	high
ENSG00000151779	NBAS
ENSG00000116641	DOCK7
ENSG00000124440	HIF3A	low
ENSG00000248932	RP11-319G6.1
ENSG00000236532	AL035610.2	low
ENSG00000162753	SLC9C2	high
ENSG00000214960	ISPD	low
ENSG00000146376	ARHGAP18
ENSG00000145431	PDGFC	low
ENSG00000270604	HCG17	low
ENSG00000204406	MBD5
ENSG00000069431	ABCC9	low
ENSG00000249209	AP000304.12
ENSG00000205726	ITSN1	low
ENSG00000106034	CPED1	low
ENSG00000006453	BAIAP2L1	high
ENSG00000124788	ATXN1	low
ENSG00000163935	SFMBT1
ENSG00000185658	BRWD1
ENSG00000054267	ARID4B
ENSG00000101493	ZNF516
ENSG00000268797	CTC-490E21.12
ENSG00000112249	ASCC3
ENSG00000188559	RALGAPA2	low
ENSG00000109819	PPARGC1A	low
ENSG00000198399	ITSN2
ENSG00000164951	PDP1
ENSG00000110079	MS4A4A
ENSG00000030419	IKZF2
ENSG00000196873	CBWD3
ENSG00000166398	KIAA0355
ENSG00000178184	PARD6G
ENSG00000147677	EIF3H	high
ENSG00000047932	GOPC
ENSG00000213047	DENND1B
ENSG00000270024	C8orf44-SGK3
ENSG00000152127	MGAT5
ENSG00000080166	DCT	high
ENSG00000006607	FARP2	low
ENSG00000179912	R3HDM2
ENSG00000124134	KCNS1	high
ENSG00000119787	ATL2
ENSG00000160551	TAOK1
ENSG00000166128	RAB8B
ENSG00000085511	MAP3K4
ENSG00000060982	BCAT1
ENSG00000241119	UGT1A9
ENSG00000258989	RP11-47I22.4
ENSG00000168234	TTC39C
ENSG00000166263	STXBP4
ENSG00000160746	ANO10	high
ENSG00000066855	MTFR1
ENSG00000163625	WDFY3	low
ENSG00000181381	DDX60L	low
ENSG00000115170	ACVR1	low
ENSG00000101577	LPIN2
ENSG00000021826	CPS1
ENSG00000013374	NUB1	high
ENSG00000172197	MBOAT1	high
ENSG00000157657	ZNF618
ENSG00000163431	LMOD1	high
ENSG00000243243	AC073130.3
ENSG00000254031	RP11-326E22.1
ENSG00000265399	RP13-270P17.2
ENSG00000228430	RP11-15B24.5
ENSG00000165914	TTC7B	low
ENSG00000116991	SIPA1L2
ENSG00000245662	RP11-184E9.1	high
ENSG00000079156	OSBPL6
ENSG00000123104	ITPR2	low
ENSG00000110436	SLC1A2	low
ENSG00000104361	NIPAL2	high
ENSG00000036828	CASR	high
ENSG00000156804	FBXO32	high
ENSG00000138134	STAMBPL1	low
ENSG00000101040	ZMYND8	low
ENSG00000143190	POU2F1
ENSG00000114423	CBLB	low
ENSG00000106554	CHCHD3	high
ENSG00000198874	TYW1
ENSG00000159459	UBR1
ENSG00000134365	CFHR4
ENSG00000142192	APP	high
ENSG00000048405	ZNF800
ENSG00000226497	RP11-406O16.1
ENSG00000137871	ZNF280D
ENSG00000249328	RP11-26J3.1
ENSG00000261008	AC004158.2	low
ENSG00000257894	RP1-78O14.1
ENSG00000253582	RP11-649G15.2
ENSG00000172164	SNTB1	high
ENSG00000173517	PEAK1	low
ENSG00000148484	RSU1
ENSG00000156650	KAT6B	low
ENSG00000089123	TASP1
ENSG00000039537	C6	low
ENSG00000148123	LPPR1
ENSG00000167323	STIM1
ENSG00000140743	CDR2
ENSG00000109381	ELF2	low
ENSG00000198373	WWP2
ENSG00000187079	TEAD1
ENSG00000115464	USP34	low
ENSG00000064999	ANKS1A	low
ENSG00000000971	CFH
ENSG00000129422	MTUS1	low
ENSG00000196600	SLC22A25	low
ENSG00000143776	CDC42BPA	low
ENSG00000164597	COG5
ENSG00000119042	SATB2	high
ENSG00000179148	ALOXE3
ENSG00000267559	RP11-383M4.6
ENSG00000135824	RGS8
ENSG00000153113	CAST
ENSG00000239774	RP11-496B10.3
ENSG00000067208	EVI5	low
ENSG00000118420	UBE3D
ENSG00000006715	VPS41
ENSG00000169410	PTPN9	low
ENSG00000127922	SHFM1	high
ENSG00000120907	ADRA1A	low
ENSG00000120071	KANSL1	low
ENSG00000123066	MED13L
ENSG00000197701	ZNF595	high
ENSG00000166348	USP54	low
ENSG00000166035	LIPC	low
ENSG00000139734	DIAPH3	high
ENSG00000107796	ACTA2	high
ENSG00000198382	UVRAG
ENSG00000148935	GAS2	low
ENSG00000101745	ANKRD12
ENSG00000145779	TNFAIP8
ENSG00000160584	SIK3	low
ENSG00000168916	ZNF608
ENSG00000136709	WDR33
ENSG00000153253	SCN3A	low
ENSG00000232633	CTD-2201G3.1
ENSG00000077327	SPAG6	high
ENSG00000266111	RP11-296K13.4
ENSG00000198785	GRIN3A	low
ENSG00000180190	TDRP
ENSG00000080819	CPOX
ENSG00000229192	AC004870.3
ENSG00000049860	HEXB	high
ENSG00000140263	SORD
ENSG00000105738	SIPA1L3
ENSG00000166415	WDR72	low
ENSG00000241058	NSUN6	low
ENSG00000151090	THRB
ENSG00000099250	NRP1
ENSG00000185477	GPRIN3	low
ENSG00000227051	C14orf132
ENSG00000186714	CCDC73
ENSG00000259580	RP11-37C7.1
ENSG00000115944	COX7A2L	high
ENSG00000250945	RP11-810P8.1
ENSG00000234273	AC073071.1
ENSG00000182985	CADM1	high
ENSG00000012232	EXTL3
ENSG00000115183	TANC1	low
ENSG00000141179	PCTP
ENSG00000233559	AC016831.7	low
ENSG00000168386	FILIP1L
ENSG00000152601	MBNL1
ENSG00000241316	RP11-81N13.1	low
ENSG00000073910	FRY	low
ENSG00000143179	UCK2	high
ENSG00000137962	ARHGAP29	low
ENSG00000135525	MAP7
ENSG00000162600	OMA1
ENSG00000137845	ADAM10
ENSG00000182606	TRAK1
ENSG00000178385	PLEKHM3	low
ENSG00000162104	ADCY9
ENSG00000156795	WDYHV1	high
ENSG00000075790	BCAP29	high
ENSG00000144227	NXPH2
ENSG00000226846	LINC00348	high
ENSG00000154269	ENPP3
ENSG00000169085	C8orf46	high
ENSG00000164953	TMEM67
ENSG00000138378	STAT4	low
ENSG00000116984	MTR
ENSG00000162407	PPAP2B	low
ENSG00000115652	UXS1	high
ENSG00000173210	ABLIM3	low
ENSG00000263400	CTC-297N7.5	low
ENSG00000198589	LRBA	low
ENSG00000152284	TCF7L1
ENSG00000152217	SETBP1	low
ENSG00000120656	TAF12	high
ENSG00000187239	FNBP1
ENSG00000143207	RFWD2
ENSG00000137642	SORL1	low
ENSG00000136153	LMO7
ENSG00000082701	GSK3B
ENSG00000066739	ATG2B	low
ENSG00000079805	DNM2
ENSG00000010803	SCMH1	low
ENSG00000214013	GANC	low
ENSG00000072364	AFF4
ENSG00000054965	FAM168A
ENSG00000069248	NUP133
ENSG00000273409	RP11-480C22.1
ENSG00000152422	XRCC4	high
ENSG00000106780	MEGF9
ENSG00000130997	POLN
ENSG00000079335	CDC14A
ENSG00000078018	MAP2
ENSG00000175322	ZNF519	high
ENSG00000151532	VTI1A
ENSG00000105928	DFNA5
ENSG00000188906	LRRK2	low
ENSG00000164300	SERINC5	low
ENSG00000156802	ATAD2	high
ENSG00000233008	RP11-475O6.1	low
ENSG00000180881	CAPS2
ENSG00000117707	PROX1
ENSG00000166073	GPR176	high
ENSG00000156218	ADAMTSL3	low
ENSG00000112494	UNC93A	low
ENSG00000259305	ZHX1-C8ORF76	low
ENSG00000267261	CTD-2132N18.3
ENSG00000255090	RP11-820L6.1	low
ENSG00000161217	PCYT1A
ENSG00000134909	ARHGAP32	low
ENSG00000149346	SLX4IP	low
ENSG00000085832	EPS15
ENSG00000127914	AKAP9
ENSG00000107077	KDM4C	low
ENSG00000083168	KAT6A	low
ENSG00000145703	IQGAP2
ENSG00000117262	GPR89A	high
ENSG00000196588	MKL1
ENSG00000181555	SETD2	low
ENSG00000151338	MIPOL1
ENSG00000126070	AGO3	low
ENSG00000112624	GLTSCR1L
ENSG00000228888	RP4-764O22.2	low
ENSG00000250866	CTD-2297D10.1
ENSG00000235848	RMDN2-AS1	low
ENSG00000257242	C12orf79	low
ENSG00000135845	PIGC	high
ENSG00000247121	CTD-2260A17.2
ENSG00000245904	RP11-796E2.4
ENSG00000186073	C15orf41
ENSG00000166377	ATP9B	low
ENSG00000107798	LIPA	high
ENSG00000249526	CTB-35F21.1	low
ENSG00000185104	FAF1
ENSG00000158019	BRE
ENSG00000250158	RP11-254I22.2
ENSG00000222031	AC023469.1
ENSG00000116857	TMEM9	high
ENSG00000088854	C20orf194
ENSG00000253197	CTD-3239E11.2	low
ENSG00000214188	ST7-OT4	low
ENSG00000234378	AC098828.2	low
ENSG00000138468	SENP7
ENSG00000182670	TTC3
ENSG00000082781	ITGB5
ENSG00000103494	RPGRIP1L
ENSG00000085449	WDFY1
ENSG00000229855	CTC-546K23.1
ENSG00000128872	TMOD2
ENSG00000107282	APBA1	low
ENSG00000100784	RPS6KA5
ENSG00000260075	NSFP1	low
ENSG00000188676	IDO2	low
ENSG00000165409	TSHR	low
ENSG00000158467	AHCYL2
ENSG00000135605	TEC	low
ENSG00000231028	LINC00271	low
ENSG00000184465	WDR27	low
ENSG00000157796	WDR19
ENSG00000156234	CXCL13
ENSG00000102595	UGGT2
ENSG00000216937	CCDC7
ENSG00000159398	CES5A
ENSG00000135269	TES	high
ENSG00000092978	GPATCH2
ENSG00000182263	FIGN	low
ENSG00000166575	TMEM135
ENSG00000124177	CHD6	low
ENSG00000101236	RNF24	high
ENSG00000164292	RHOBTB3	low
ENSG00000138101	DTNB	low
ENSG00000135049	AGTPBP1
ENSG00000246090	RP11-696N14.1	low
ENSG00000168255	POLR2J3
ENSG00000135338	LCA5	low
ENSG00000108774	RAB5C	high
ENSG00000105983	LMBR1
ENSG00000076555	ACACB	low
ENSG00000074054	CLASP1	low
ENSG00000147421	HMBOX1
ENSG00000140284	SLC27A2
ENSG00000136770	DNAJC1
ENSG00000100731	PCNX	low
ENSG00000164190	NIPBL
ENSG00000143228	NUF2	high
ENSG00000153015	CWC27	high
ENSG00000147459	DOCK5	low
ENSG00000120690	ELF1	low
ENSG00000102763	VWA8	low
ENSG00000088448	ANKRD10
ENSG00000056586	RC3H2
ENSG00000198270	TMEM116
ENSG00000124406	ATP8A1	high
ENSG00000077514	POLD3
ENSG00000157077	ZFYVE9
ENSG00000129657	SEC14L1
ENSG00000065485	PDIA5
ENSG00000112379	KIAA1244	high
ENSG00000165632	TAF3
ENSG00000079819	EPB41L2
ENSG00000060237	WNK1
ENSG00000003147	ICA1	high
ENSG00000181458	TMEM45A	low
ENSG00000122420	PTGFR	high
ENSG00000113273	ARSB
ENSG00000111215	PRR4	low
ENSG00000270898	ASB3
ENSG00000259673	IQCH-AS1
ENSG00000204842	ATXN2
ENSG00000111052	LIN7A
ENSG00000166016	ABTB2
ENSG00000108854	SMURF2
ENSG00000172167	MTBP	high
ENSG00000164182	NDUFAF2	high
ENSG00000158987	RAPGEF6
ENSG00000107864	CPEB3	low
ENSG00000155744	FAM126B	low
ENSG00000169084	DHRSX
ENSG00000151690	MFSD6
ENSG00000063169	GLTSCR1
ENSG00000196083	IL1RAP	low
ENSG00000155629	PIK3AP1
ENSG00000133624	ZNF767
ENSG00000064419	TNPO3
ENSG00000254734	CTD-3138F19.1
ENSG00000102781	KATNAL1
ENSG00000254695	RP11-396O20.1
ENSG00000078699	CBFA2T2
ENSG00000070601	FRMPD1
ENSG00000116191	RALGPS2
ENSG00000258984	UBE2F-SCLY
ENSG00000234231	AC093616.4
ENSG00000146477	SLC22A3
ENSG00000132849	INADL
ENSG00000245534	RP11-219B17.1	low
ENSG00000244301	AOX3P	high
ENSG00000143493	INTS7	high
ENSG00000257514	RP11-755O11.2
ENSG00000178105	DDX10
ENSG00000104450	SPAG1
ENSG00000104218	CSPP1
ENSG00000232995	RP11-267N12.3
ENSG00000157110	RBPMS	low
ENSG00000132394	EEFSEC
ENSG00000122008	POLK
ENSG00000108264	TADA2A
ENSG00000103544	C16orf62
ENSG00000143164	DCAF6
ENSG00000077157	PPP1R12B	low
ENSG00000011454	RABGAP1
ENSG00000206527	PTPLB
ENSG00000169372	CRADD	low
ENSG00000153363	LINC00467	high
[truncated: 374 more rows]

## Sheet: 11 genes related with survival
KCNIP4
LRP1B
ERC2
CACNA1C
PACRG
CADM2
DLG2
ST6GALNAC3
CTNNA3
OBSCN
PLEKHB2
